# Supplementary material for: Towards Healthy and Sustainable Diets: Understanding Food Consumption Trends in the EU
Source: Foods. 2025 Aug 12;14(16):2798. doi: 10.3390/foods14162798 (PMC12385934; doi:10.3390/foods14162798)
Supplement: Supplementary file 1 [file foods-14-02798-s001.zip]

Archive with 1 entries (1 files):
- foods-3635696-supplementary.pdf
